# Supplementary material for: Understanding Mind–Body Experience from the Perspective of Interoceptive Awareness: A 21-Day Embodied Practice Intervention
Source: Behav Sci (Basel). 2026 Mar 11;16(3):411. doi: 10.3390/bs16030411 (PMC13023601; doi:10.3390/bs16030411)
Supplement: Supplementary file 1 [file behavsci-16-00411-s001.zip]

Archive with 1 entries (1 files):
- behavsci-4032095-supplementary.pdf
